# Supplementary material for: Children with Cerebral Palsy Across the Gross Motor Function Classification System Levels Requiring Orthopaedic Surgery: The Lived Experiences of Parents
Source: Children (Basel). 2025 Oct 18;12(10):1411. doi: 10.3390/children12101411 (PMC12562333; doi:10.3390/children12101411)
Supplement: Supplementary file 1 [file children-12-01411-s001.zip]

Archive with 1 entries (1 files):
- children-3883498-supplementary.pdf
